# Supplementary material for: The Effect of Functionalized Multiwall Carbon Nanotubes with Fe and Mn Oxides on Lactuca sativa L
Source: Plants (Basel). 2023 May 11;12(10):1959. doi: 10.3390/plants12101959 (PMC10222390; doi:10.3390/plants12101959)
Supplement: Supplementary file 1 [file plants-12-01959-s001.zip]

Archive with 1 entries (1 files):
- plants-2348820-supplementary.pdf
